# Supplementary material for: How Well Is Blood Phenylalanine Controlled in Maternal PKU in Europe? Results from 102 Pregnancies
Source: Nutrients. 2026 Jul 2;18(13):2136. doi: 10.3390/nu18132136 (PMC13364312; doi:10.3390/nu18132136)
Supplement: Supplementary file 1 [file nutrients-18-02136-s001.zip]

Archive with 1 entries (1 files):
- nutrients-4368839-supplementary.pdf
